# Supplementary material for: Body image and behavioural and emotional difficulties in German children and adolescents
Source: BMC Pediatr. 2023 Nov 23;23:594. doi: 10.1186/s12887-023-04405-3 (PMC10666319; doi:10.1186/s12887-023-04405-3)
Supplement: Supplementary file 1 — Supplementary Material 1 [file 12887_2023_4405_MOESM1_ESM.xlsx]

## Sheet: Tabelle1
Additional table: Distribution of behavioural and emotional difficulties
	female (n=2562)	male (n=2693)	8-10 years (n=1563)	11-13 years (n=1929)	14-18 years (n=1763)	Underweight (n=427)	Normal-weight (n=3767)	Overweight (n=426)	obese (n=635)
Prosocial behaviour	8.19 (1.64)	7.57 (1.83)	7.94 (1.78)	7.66 (1.82)	8.05 (1.68)	7.90 (1.77)	7.91 (1.73)	7.77 (1.74)	7.69 (2.01)
Hyperactivity	3.36 (2.17)	3.68 (2.32)	3.65 (2.45)	3.82 (2.14)	3.09 (2.12)	3.67 (2.35)	3.44 (2.25)	3.64 (2.28)	3.83 (2.12)
Emotional problems	2.83 (2.22)	1.83 (1.84)	2.23 (2.03)	2.14 (2.01)	2.58 (2.21)	2.35 (2.08)	2.17 (2.02)	2.68 (2.26)	2.89 (2.30)
Conduct problems	1.58 (1.38)	1.84 (1.51)	1.92 (1.64)	1.78 (1.41)	1.45 (1.28)	1.57 (1.47)	1.62 (1.40)	1.85 (1.47)	2.23 (1.65)
Peer relation-ship problems	2.03 (1.71)	1.94 (1.74)	1.62 (1.75)	2.17 (1.68)	2.10 (1.70)	1.75 (1.49)	1.79 (1.62)	2.31 (1.72)	3.04 (2.00)
